# Supplementary material for: Characterization of Plant Homeodomain Transcription Factor Genes Involved in Flower Development and Multiple Abiotic Stress Response in Pepper
Source: Genes (Basel). 2023 Aug 30;14(9):1737. doi: 10.3390/genes14091737 (PMC10531376; doi:10.3390/genes14091737)
Supplement: Supplementary file 1 [file genes-14-01737-s001.zip › Table S2.xlsx]

## Sheet: Table S2
Table S2. Expression patterns of CaPHD genes at different stages of flower bud development in 9704A and 9704B
gene family ID	Gene ID	A1	A2	A3	B1	B2	B3
CaPHD1	Capana00g000483	11.7265	11.7645	11.8556	11.9333	11.7848	11.9533
CaPHD2	Capana00g004445	8.33707	8.1581	8.27008	8.16104	7.94654	7.90765
CaPHD3	Capana00g004699	11.8609	11.8358	11.9398	11.8357	11.857	11.924
CaPHD4	Capana00g005010	13.0907	12.9909	12.9626	13.1643	13.0141	13.2417
CaPHD5	Capana01g000006	13.1888	13.2273	13.2944	13.1652	13.2469	13.1691
CaPHD6	Capana01g000238	13.299	13.1198	13.0871	13.5442	13.2249	13.311
CaPHD7	Capana02g001155	13.468	13.4306	13.3286	13.4926	13.456	13.1865
CaPHD8	Capana02g001395	12.0494	11.8471	11.8296	12.1651	11.8473	11.7792
CaPHD9	Capana03g000140	5.32585	4.90062	3.30767	4.14003	4.6834	4.45711
CaPHD10	Capana03g000419	2.78768	0	0.777894	2.70432	2.43517	5.93281
CaPHD11	Capana03g001155	4.61558	0	1.80833	8.20572	4.93966	7.49926
CaPHD12	Capana03g002025	12.5666	12.46	12.4218	12.7221	12.4694	12.4488
CaPHD13	Capana03g003071	12.2979	12.1726	12.1231	12.4366	12.2713	12.1171
CaPHD14	Capana03g003707	12.8466	13.0022	13.0607	13.099	13.0073	13.2414
CaPHD15	Capana04g001765	13.496	13.4321	13.4427	13.7973	13.5433	13.5467
CaPHD16	Capana05g000721	12.9298	13.0184	13.1917	13.2249	13.1045	13.2055
CaPHD17	Capana05g000766	6.74286	1.93086	1.82064	13.2044	3.85074	4.23565
CaPHD18	Capana05g001230	10.7594	10.5982	10.5686	10.8716	10.6161	10.816
CaPHD19	Capana06g000344	11.2479	11.0107	10.8749	10.9526	11.5196	11.4475
CaPHD20	Capana06g000580	10.4111	9.29864	8.85893	10.7054	10.0704	9.33275
CaPHD21	Capana06g001447	14.2667	14.3716	14.3723	14.4752	14.562	14.5173
CaPHD22	Capana06g002050	12.1621	12.0139	12.0086	12.439	12.1007	12.1231
CaPHD23	Capana07g000572	11.7875	11.9105	12.0495	11.8972	11.8681	11.9226
CaPHD24	Capana07g000653	11.8113	11.6307	11.3004	11.4221	11.2669	10.6249
CaPHD25	Capana07g001300	11.4207	11.233	11.2054	11.341	11.1952	11.0082
CaPHD26	Capana07g002056	11.0036	9.85561	8.91053	10.8669	9.8393	9.37008
CaPHD27	Capana08g000308	13.218	13.2201	13.2501	13.3775	13.2485	13.2728
CaPHD28	Capana08g001093	11.9388	11.7453	11.7977	12.2418	11.9458	11.9268
CaPHD29	Capana08g001577	11.7638	11.8473	12.0965	11.8272	11.8037	11.7711
CaPHD30	Capana08g002581	11.3708	11.5734	11.6676	11.4389	11.4471	11.3679
CaPHD31	Capana09g001374	13.733	13.5583	13.396	13.722	13.5924	13.4286
CaPHD32	Capana09g002280	11.8596	11.6124	11.5142	11.853	11.7484	11.334
CaPHD33	Capana10g000226	13.902	13.8646	13.8109	14.0462	13.9506	13.9856
CaPHD34	Capana10g001358	7.62019	7.96722	8.34121	7.92077	7.72417	8.20832
CaPHD35	Capana10g001653	11.1401	11.2951	11.5439	11.3209	11.2865	11.5492
CaPHD36	Capana10g001914	13.1352	13.1478	13.1903	13.1847	13.1592	13.2877
CaPHD37	Capana11g000110	13.3414	13.3411	13.3626	13.5095	13.4326	13.4249
CaPHD38	Capana11g000184	12.5399	12.4323	12.2179	12.9505	12.6407	12.6432
CaPHD39	Capana11g000907	13.4972	13.5691	13.6357	13.6766	13.5513	13.4795
CaPHD40	Capana11g001326	11.9389	11.8901	11.9512	12.362	11.9541	12.0593
CaPHD41	Capana12g000480	12.8946	12.469	12.3499	13.0105	12.5592	12.2207
CaPHD42	Capana12g001061	13.0327	12.9894	13.0814	13.1456	13.0623	13.0533
CaPHD43	Capana12g002774	10.0118	4.32749	2.68865	10.7079	4.30449	3.38478
