# Supplementary material for: Characterization of Plant Homeodomain Transcription Factor Genes Involved in Flower Development and Multiple Abiotic Stress Response in Pepper
Source: Genes (Basel). 2023 Aug 30;14(9):1737. doi: 10.3390/genes14091737 (PMC10531376; doi:10.3390/genes14091737)
Supplement: Supplementary file 1 [file genes-14-01737-s001.zip › Table S4.xlsx]

## Sheet: Table S4
Table S4. Expression of CaPHD genes in response to phytohormone treatment
		ABA stress													GA3 stress														JA stress														SA stress
gene family ID	Gene ID	CL0	AL1	AL2	AL3	AL4	AL5	AL6	AR1	AR2	AR3	AR4	AR5	AR6	CL0	GL1	GL2	GL3	GL4	GL5	GL6	CR0	GR1	GR2	GR3	GR4	GR5	GR6	CL0	JL1	JL2	JL3	JL4	JL5	JL6	CR0	JR1	JR2	JR3	JR4	JR5	JR6	CL0	SL1	SL2	SL3	SL4	SL5	SL6
CaPHD1	Capana00g000483	9.47	7.04	2.11	4.06	2.49	3.99	3.62	10.22	17.36	10.14	2.5	4.1	8.89	9.47	4.44	4.56	3.55	3.8	9.11	5.53	4.74	8.81	13.68	7.95	7.47	7.52	15.78	9.47	5	6.64	5.03	4.6	6.41	3.71	4.74	10.34	3.8	8.9	3.36	8.31	10.06	9.47	8.43	3.9	9.22	4.01	4.29	8.02
CaPHD2	Capana00g004445	7.04	1.8	3.29	2.01	4.9	5.87	5.05	5.39	5.6	5.65	4.2	9.15	8.33	7.04	4.79	3.99	5.58	6.19	5.85	4.26	4.98	7.21	5.64	6.42	7.01	6.91	6.82	7.04	3.08	3.13	4.32	5.59	4.24	3.98	4.98	4.57	4.78	6.19	5.86	6.57	6.52	7.04	3.41	3.96	3.91	5.54	6.75	4.72
CaPHD3	Capana00g004699	14.24	8.56	9.36	10.85	14.96	11.21	7.7	13.75	21.37	20.83	10.32	10.73	18.14	14.24	12.7	13.95	14.27	14.76	12.63	10.33	17.44	16.54	18.24	16.9	16.94	15.78	15.95	14.24	14.28	14.31	15.38	13.93	15.51	11.96	17.44	18.48	15.71	19.12	14.95	16.32	15.49	14.24	14.58	15.26	14.42	13.84	16.37	13.4
CaPHD4	Capana00g005010	27.27	18.65	12.52	20.11	14.36	13.25	18.49	19.57	34.4	25.57	14.28	18.05	23.13	27.27	17.1	20.11	19.65	22.46	25.61	20.52	17.65	24.93	34.25	29.36	26.4	27.76	36.28	27.27	16.05	19.04	22.3	16.42	17.76	19.48	17.65	22	16.15	23.21	13.8	19.97	22.93	27.27	22.39	20.82	23.41	23.18	24.37	25.14
CaPHD5	Capana01g000006	12.74	8.34	6.32	8.51	9.58	10.54	6.89	14.9	25.85	18.66	5.15	10.85	15.92	12.74	9.76	8.73	10.54	9.43	14.54	8.5	10.63	15.21	19.6	15.62	15.33	17.38	21.56	12.74	9.83	10.93	12.31	11.1	14.53	8.38	10.63	15.6	10.59	15.98	11.02	20.74	18.44	12.74	11.72	9.74	16.2	15.11	20.59	20.98
CaPHD6	Capana01g000238	3.11	2.29	1.61	1.78	2.55	2.38	1.93	5.15	7.81	4.78	1.96	2.56	4.61	3.11	2.11	2.38	2.15	2.49	3.2	2.5	2.58	4.83	5.68	4.21	4.21	3.92	5.69	3.11	2.47	2.53	2.29	2.41	2.69	1.73	2.58	4.68	2.72	3.97	3.45	4.03	5.16	3.11	2.49	1.93	3.22	3.36	3.88	3.78
CaPHD7	Capana02g001155	3.71	2.87	0.63	2.19	0.55	1.61	1.1	5.53	8.95	5.93	1.19	2.57	4.71	3.71	1.78	2.19	0.87	0.86	4.35	2.31	2.36	4.87	7.5	3.42	3.39	3.05	7.13	3.71	2.79	3.03	2.16	1.45	2.74	1.11	2.36	5.22	1.59	3.68	1.68	5.37	4.78	3.71	3.92	1.47	4.24	1.6	2.04	3.28
CaPHD8	Capana02g001395	22.78	10.25	9.89	7.37	11.98	7.87	6.23	17.99	25.1	20.47	22.51	25.52	23.63	22.78	12.09	11.35	11.8	16.07	14.89	7.13	15.07	24.72	25.32	16.5	30.18	25.33	19.98	22.78	8.43	8.71	9.95	10.33	11.49	6.54	15.07	19.61	16.76	10.79	18.43	13.29	13.89	22.78	9.46	8.99	11.15	12.17	14.02	8.38
CaPHD9	Capana03g000140	0.11	0	0.06	0.1	0	0	0	0.09	0.1	0.24	0	0	0.16	0.11	0	0	0	0.06	0.06	0.22	0.5	0.33	0.38	0.78	0.31	0.21	0.33	0.11	0	0	0	0.23	0.06	0.11	0.5	0.16	0.07	0.22	0	0.11	0.43	0.11	0	0	0	0.11	0.71	0.44
CaPHD10	Capana03g000419	0.15	0.02	0.05	0	0.01	0	0.04	0.04	0	0	0	0	0.03	0.15	0.08	0.01	0.02	0.01	0.02	0.12	0.01	0	0	0.01	0	0	0	0.15	0.06	0	0.03	0	0	0.11	0.01	0	0	0	0	0	0	0.15	0.04	0.05	0	0	0	0
CaPHD11	Capana03g001155	0	0	0	0	0	0	0	0.12	0	0.01	0	0.02	0	0	0.01	0	0	0	0	0	0	0.01	0.01	0.04	0	0.04	0.07	0	0	0	0	0	0	0	0	0.14	0.01	0.05	0.02	0.03	0.02	0	0	0	0	0.01	0	0.03
CaPHD12	Capana03g002025	6.86	5.11	4.12	4.46	3.76	4.62	3.97	7.88	10.23	6.96	2.63	4.68	6.48	6.86	4.85	4.06	3.92	3.42	6.55	5.75	4.84	7.43	8.87	6.62	6.3	5.02	9.13	6.86	5.17	5.31	4.41	3.65	4.7	3.23	4.84	7.15	4.76	6.4	3.59	6.24	7.24	6.86	5.54	4.58	5.33	4.32	6.89	5.13
CaPHD13	Capana03g003071	6.15	5.84	2.73	4.69	4.29	4.55	2.61	7.94	8.74	9.96	4.39	4.22	7.77	6.15	4.92	4.65	5.32	5.59	8.11	5.71	3.95	9.01	10.37	8.8	7.39	7.87	10.35	6.15	4.71	5.67	5.34	5.09	6.65	3.5	3.95	9.58	4.98	7.04	4.82	7.36	8.58	6.15	6.06	4.89	6.18	5.4	6.25	5.71
CaPHD14	Capana03g003707	11.12	6.62	6.02	5.21	13.81	10.06	8.34	14.2	20.86	17.08	5.53	9.49	13.65	11.12	6.92	10.88	9.84	8.76	8.74	9.31	12.06	13.68	16.75	15	11.13	14.9	16.89	11.12	8.35	8.65	11.79	11.23	8.81	12.56	12.06	13.97	9.01	12.13	11.56	17.82	16.83	11.12	9.4	12.72	11.45	16.69	13.09	9.95
CaPHD15	Capana04g001765	8.67	3.84	3.58	3.76	4.68	3.89	3.98	8.58	14.23	8.45	6.3	6.31	8.81	8.67	5.23	4.89	5.04	5.05	7.28	7.1	6.66	9.33	10.42	8.3	8.47	7.88	10.9	8.67	5.44	5.47	4.63	4.38	6.3	4.34	6.66	7.77	4.89	5.9	5.58	9.23	9.95	8.67	6.32	5.21	7.54	6.48	8.16	7.52
CaPHD16	Capana05g000721	3.85	3.66	0.75	2.56	1.15	1.71	1.11	11.52	13.33	7.21	0.49	3.21	6.63	3.85	2.17	2.72	1.39	1.29	4.74	3.61	2.84	7.78	10.38	4.99	6.18	5.33	10.56	3.85	3.34	4.78	2.61	2.19	3.94	2.34	2.84	8.37	3.05	4.95	3.6	7.53	8.21	3.85	5.86	2.4	5.73	2.57	3.14	5.41
CaPHD17	Capana05g000766	0	0	0	0	0	0	0	0.05	0.02	0.02	0	0.03	0.03	0	0	0	0	0	0	0	0	0.01	0.01	0.03	0	0.05	0.01	0	0	0	0	0	0	0	0	0.07	0	0	0.01	0	0.03	0	0	0	0	0	0	0
CaPHD18	Capana05g001230	19.02	9.58	11.27	10.17	15.5	25.94	13.51	24.26	24.98	31.01	36.21	43.07	30.43	19.02	16.41	15.53	14.27	20.26	15.5	11.28	16.88	27.02	27.22	23.34	39.94	38.25	25.9	19.02	11.85	9.78	11.95	17.09	17.43	13.14	16.88	25.44	21.79	31.4	36.15	23.43	27.12	19.02	8.56	13.25	9.44	13.37	20.91	18.04
CaPHD19	Capana06g000344	0.35	0.51	0.22	0.19	0.32	0.35	0.1	0.07	0.06	0.12	0.05	0.04	0.08	0.35	0.29	0.28	0.31	0.23	0.26	0.37	0.36	0.11	0.1	0.19	0.1	0.05	0.13	0.35	0.28	0.22	0.22	0.29	0.33	0.4	0.36	0.14	0.26	0.61	0.3	0.58	0.59	0.35	0.32	0.34	0.4	0.36	0.38	0.24
CaPHD20	Capana06g000580	0.27	0.15	0.09	0.18	0.22	0.23	0.3	0.64	0.93	0.38	0.07	0.46	0.59	0.27	0.24	0.16	0.17	0.19	0.38	0.55	0.15	0.66	0.75	0.58	0.62	0.65	1.63	0.27	0.31	0.12	0.15	0.16	0.29	0.26	0.15	1.07	0.21	0.48	0.3	0.54	1.26	0.27	0.25	0.13	0.14	0.16	0.14	0.28
CaPHD21	Capana06g001447	11.99	8.43	6.67	8.41	9.47	11.11	6.72	17.66	24.29	18.41	6.71	11.31	17.85	11.99	7	6.18	7.58	6.89	11.57	11.42	9.62	16.09	17.71	14.79	13.43	13.24	19.87	11.99	9.6	10.4	9.88	8.99	12.05	7.54	9.62	17.04	10.98	14.5	10.44	16.49	18.75	11.99	11.26	7.68	11.52	9.34	12.19	11.8
CaPHD22	Capana06g002050	3.32	1.94	0.4	2.16	0.53	1.31	0.81	7.89	12.06	6.13	1.13	2.2	6.21	3.32	1.43	1.93	0.75	1.13	4.34	1.24	1.84	5.71	8.98	3.25	4.69	4.51	8.36	3.32	1.81	3.1	1.96	1.32	2.24	1.34	1.84	7.76	3.25	4.19	2.66	5.55	7.61	3.32	2.84	1.52	3.6	1.68	1.98	3.08
CaPHD23	Capana07g000572	4.76	3.13	3.46	2.61	8.13	8.95	3.61	7.08	9.53	8.33	9.9	9.48	9.23	4.76	3.14	3.44	4.15	4.83	3.68	4.25	5.72	6.61	5.82	6.79	7.44	9.87	6.17	4.76	3.55	3.79	4.26	7.14	6.62	4.52	5.72	6.57	7.16	8.1	9.7	8.32	8.38	4.76	3.59	4	4.42	7.02	8.76	5.09
CaPHD24	Capana07g000653	8.2	4.38	4.01	1.66	6.65	6.95	3.62	8	9.28	6.86	19.91	7.11	9.43	8.2	4.83	4.36	5.77	7.51	6.59	5.63	8.79	9.41	6.64	7.15	12.79	10.99	9.18	8.2	4.71	2.97	3.84	6.61	7.12	3.49	8.79	11.34	8.5	6.34	11.62	6.56	10.04	8.2	4.18	3.04	5.52	6.01	6.94	3.64
CaPHD25	Capana07g001300	25.72	15.21	12.49	11.61	30.26	22.91	16.95	22.1	39.24	32.69	63.78	45.65	40.87	25.72	21.25	18.14	26.53	34.07	26.73	24.27	27.95	36.22	29.71	39.16	56.34	48.51	42.05	25.72	17.89	17.66	22.32	25.62	29.9	23.18	27.95	23.88	32.63	32.11	40.11	30.64	31.18	25.72	20.51	24.45	25.1	27.9	42.69	30.87
CaPHD26	Capana07g002056	3.6	2.68	2.07	2.48	5.03	3.54	3.39	3.34	2.28	4.13	3.95	6.65	8.11	3.6	3.87	2.21	4.52	8.07	7.79	7.25	1.95	7.32	4.77	6.06	5.07	6.91	10.8	3.6	3.04	1.65	2.25	2.72	4.28	3.06	1.95	2.03	2.02	2.48	3.55	3.91	4.69	3.6	3.31	2.48	2	2.14	1	1.38
CaPHD27	Capana08g000308	15.44	8.03	3.08	7.12	3.43	4.83	4.11	25.55	30.67	25.75	5.45	11.66	22.66	15.44	5.22	6.28	3.9	5.04	14.62	9.42	7.28	27.26	35.88	21.23	20.12	18.21	33.52	15.44	7.52	9.65	5.49	5.5	9.71	4.09	7.28	23.91	12.23	19.45	11.01	16.46	17.25	15.44	10.84	6	13.15	8.1	7.22	11.34
CaPHD28	Capana08g001093	8.63	3.95	3	3.68	4.17	6.59	4.42	8.94	12.96	6.54	3.09	4.16	8	8.63	5.39	4.99	4.42	4.34	6.65	7.63	5.04	9.07	9.85	5.75	5.16	5.58	9.09	8.63	5.17	5.18	4.02	3.65	6.28	5.6	5.04	8.57	5.46	4.46	4.23	6.19	7.48	8.63	5.46	4.34	5.77	4.25	8.44	6.58
CaPHD29	Capana08g001577	17.69	9.86	14.89	12.1	24.2	19.89	11.67	28.49	29.56	24.19	10.44	15.85	20.28	17.69	9.68	12.6	14.44	14.49	11.67	14.68	16.24	23.2	22.11	20.7	17.79	28.62	19.11	17.69	13.82	14.03	16.02	19.8	16.67	15.08	16.24	25.13	19.11	18.9	17.8	29.92	23.36	17.69	12.59	14.65	13.33	23.73	21.65	13.8
CaPHD30	Capana08g002581	22.68	12.59	7.97	6.55	12.23	14.05	5.28	11.76	16.59	16.65	21.7	18.94	15.11	22.68	15.83	15.73	12.72	17.4	15.93	8.82	13.09	19.79	18.75	13.8	23.81	19.57	15.66	22.68	13.44	10.45	10.44	11.23	10.88	7.98	13.09	20.81	19.25	9.85	18.17	15.12	14.24	22.68	13.28	12.92	14.67	13.6	18.19	11.11
CaPHD31	Capana09g001374	10.65	5.9	4.65	7.36	7.35	8.7	4.18	12.76	18.95	14.62	4.25	8.95	15.19	10.65	7.07	6.77	7.46	7.12	12.31	8.22	6.51	13.01	14.55	12.06	10.31	12.52	17.61	10.65	6.96	8.24	7.06	6.16	10.87	5.8	6.51	12.98	6.69	10.22	7.05	13.12	14.18	10.65	7.63	7.22	8.51	7.59	12.25	9.09
CaPHD32	Capana09g002280	1.96	1.29	0.82	1.76	2.25	2.13	1.18	2.96	3.9	1.58	2.87	2.02	2.33	1.96	1.09	1.15	1.65	1.75	2.77	2.23	1.48	2.95	2.38	2.48	3.1	2.58	3.08	1.96	1.23	1.22	1.45	1.94	2.22	0.58	1.48	2.21	1.68	1.73	1.96	2.49	2.44	1.96	1.56	1.13	1.82	2.22	2.85	1.91
CaPHD33	Capana10g000226	8.64	4.51	3.26	4.21	5.17	5.94	3.18	10.84	16.64	9.58	4.12	5.59	10.6	8.64	5.21	4.87	5.03	5.17	10.06	7.29	5.06	12.18	14.7	10.27	9.67	9.05	17.04	8.64	6.19	6.24	5.24	4.99	7.99	4.69	5.06	11.98	6.06	9.38	5.89	10.37	12.44	8.64	8	5.78	8.44	6.32	6.9	8.66
CaPHD34	Capana10g001358	23.21	11.18	9.17	17.7	26.97	26.98	18.82	22.41	30.25	44.75	80.47	73.31	37.98	23.21	14.27	16.56	21.21	24.71	15.34	12.46	24.16	29.92	23.97	36.13	44.86	30.7	23.91	23.21	13.24	15.16	18.05	22.91	17.21	17.72	24.16	26.64	36.89	31.02	55.65	23.56	27.9	23.21	14.55	15.97	17.56	21.5	23.18	24.87
CaPHD35	Capana10g001653	22.55	16.98	14.86	16.44	27.59	20.91	14.77	29.08	44.36	43.4	68.28	47.83	43.46	22.55	16.07	15.82	23.62	25.9	21.68	20.9	22.05	43.83	37.57	49.67	54.82	44.19	43.28	22.55	13.29	16.8	16.88	19.2	20.3	17.23	22.05	27.92	45.4	35.2	50.75	32.83	31.69	22.55	18.93	19.85	20.45	27.78	29.86	28.45
CaPHD36	Capana10g001914	7.59	4.4	4.02	4.4	4.75	3.97	4.48	9	11.41	9.85	4.87	5.49	8.66	7.59	5.49	5.22	5.57	5.87	7.63	5.73	5.6	10.62	12.15	10.92	11.82	11.49	13.71	7.59	4.87	5.2	5.1	4.79	6.05	4.39	5.6	9.32	5.57	10.13	6.62	8.68	10.55	7.59	5.27	4.95	5.72	6.17	8.96	6.94
CaPHD37	Capana11g000110	11.02	8.74	5.26	7.17	8.55	8.89	5.57	17.71	24.36	15.29	4.29	7.94	13.61	11.02	8.76	7.79	7.82	7.93	14.18	11.93	9.56	18.81	21.18	16.24	16.48	16.98	23.6	11.02	8.86	9.76	7.03	7.44	10.67	5.93	9.56	16.93	9.2	11.5	9.37	14.95	15.8	11.02	10	7.77	11.74	8.44	14.25	12.86
CaPHD38	Capana11g000184	16.8	7.8	11.08	6.59	15.85	16.88	15.2	18.78	25.67	23.22	6.95	13.4	19.39	16.8	12.51	13.73	13.63	13.48	15.78	16.99	14.59	15.91	20.42	18.8	15.95	23.76	26.15	16.8	11.36	11.4	12.8	13.15	14.45	16.24	14.59	18.03	12.05	13.68	11.4	18.71	20.54	16.8	10.16	12.76	11.6	14.82	19.36	14.76
CaPHD39	Capana11g000907	7.39	4.48	3.17	3.63	5.45	5.43	3.92	14.1	15.81	14.37	6.77	11.04	12.64	7.39	4.12	3.64	4.74	4.9	5.18	6.33	5.76	11.96	11.29	10.72	11.25	10.12	13.01	7.39	4.22	4.37	4.07	4.55	5.79	4.4	5.76	9.89	6.43	8.83	7.68	10.23	11.17	7.39	4.43	4.22	5.64	6.32	6.77	6.18
CaPHD40	Capana11g001326	4.46	3.18	1.15	2.43	1.58	2.37	1.13	5.72	10.07	5.66	2.55	3	6.73	4.46	2.32	2.29	1.89	2.37	5.33	3.07	2.96	6.01	10.03	5.44	4.74	4.47	9.48	4.46	2.95	3.52	3.78	2.34	4.05	2.34	2.96	5.61	2.82	4.68	2.43	4.49	5.58	4.46	4.3	2.41	5.08	2.52	2.67	3.42
CaPHD41	Capana12g000480	68.24	54.03	44.21	41.55	54.81	49.4	51.02	56.28	61.86	54.68	64.77	62.33	56.73	68.24	65.74	70.76	63.86	64.04	89.48	82.23	66.78	96.09	122.69	111.83	99.87	107.76	101.93	68.24	64.71	73.19	57.48	54.89	68.91	59.02	66.78	76.7	80.63	73.33	49.07	53.43	69.91	68.24	61.46	61.71	63.78	56.49	57.01	61.4
CaPHD42	Capana12g001061	8.34	5.48	5.84	5.84	7.64	7.69	4.17	14.27	13.72	8.67	3.28	8.78	11.18	8.34	4.98	4.22	5.01	5.31	7.19	6.42	8.72	11.54	10.21	8.58	10.91	10.38	12.4	8.34	5.78	6.64	5.24	7.08	8.79	4.11	8.72	11.75	7.21	6.86	8.96	10.64	11.44	8.34	5.72	5.57	6.35	6.93	8.08	5.85
CaPHD43	Capana12g002774	0.05	0	0	0.1	0.05	0	0.05	0.05	0.13	0.01	0.04	0.05	0.02	0.05	0.06	0.02	0.07	0.08	0.04	0.11	0.05	0.08	0.03	0.02	0.01	0.03	0.07	0.05	0.02	0	0.01	0.03	0.07	0.06	0.05	0.04	0.09	0	0.04	0.02	0.05	0.05	0.01	0.07	0	0.02	0.07	0.03
[truncated: 7 more columns]
